# Supplementary material for: Altered Cerebral Curvature in Preterm Infants Is Associated with the Common Genetic Variation Related to Autism Spectrum Disorder and Lipid Metabolism
Source: J Clin Med. 2022 May 31;11(11):3135. doi: 10.3390/jcm11113135 (PMC9181724; doi:10.3390/jcm11113135)
Supplement: Supplementary file 1 [file jcm-11-03135-s001.zip]

Archive with 1 entries (1 files):
- jcm-1671106-supplementary.pdf
